# Supplementary material for: Evaluating and Improving Light Absorption Retrievals of Black Carbon Using In Situ Polar Nephelometry
Source: Environ Sci Technol. 2025 Sep 25;59(39):21076–89. doi: 10.1021/acs.est.5c05919 (PMC12509318; doi:10.1021/acs.est.5c05919)
Supplement: Supplementary file 2 [file es5c05919_si_002.xlsx]

## Sheet: TableOfContents
Supporting Information
Evaluating and Improving Light Absorption Retrievals of Black Carbon Using In Situ Polar Nephelometry
Qizhi Xu1, Barbara Bertozzi1, Robin Lewis Modini1, Benjamin Tobias Brem1, Thomas Müller2, Baseerat Romshoo2, Claudia Mohr1,3 and Martin Gysel-Beer1*
1 PSI Center for Energy and Environmental Sciences, 5232 Villigen PSI, Switzerland
2 Leibniz Institute for Tropospheric Research, 04318 Leipzig, Germany
3 Department of Environmental Systems Science, ETH Zürich, 8006 Zürich, Switzerland
*Corresponding author: martin.gysel@psi.ch
Table of Contents for the Supplemental Datasets:
Table S1. Independent measurement results for different aerosol samples
Table S2. uNeph-Mie retrieval results for different aerosol samples
Table S3. uNeph-MSTM retrieval results for fullerne soot aerosol samples
Table S4. uNeph-MSTM retrieval results for fullerene soot aerosol samples with complex refractive index (CRI) forced to be equal for all sizes

## Sheet: Table S1
Table S1. Independent measurement results for different aerosol samples
Sample	Independent Measurement
	single instrument							derived
	dae_AAC [nm]	GMD_SMPS [nm]	GSD_SMPS	Cnum_CPC [#/cm3]	mass_APM [μg]	bsca_532nm_Integrating_Nephelometer [Mm-1]	babs_532nm_PAAS [Mm-1]	dve_AAC_SMPS [nm]	dve_APM [nm]	Cvol [μg3/cm3]	SSA
PSL	200	201	1.036	401	4.525	6.8	0.9	201	201	1.88	0.87
PSL	240	238	1.037	769	7.533	32	0.9	239	239	5.75	0.97
PSL	300	302	1.037	104	15.295	16.6	1.9	307	303	1.54	0.89
PSL	500	505	1.039	78	71.508	66.4	1.5	505	506	5.61	0.97
PSL	600	590	1.041	81	117.556	91.2	1.4	594	597	9.24	0.98
PSL	800	/	/	28	/	42.1	0.5	/	/	7.6	0.98
PSL	1000	/	/	22	/	31.4	0.6	/	/	11.49	0.97
Nigrosin	193	149	1.074	3413	2.442	17.1	28.4	142	141	6.33	0.32
Nigrosin	200	154	1.076	3760	2.597	13.9	33.8	147	144	5.19	0.33
Nigrosin	290	217	1.069	1255	7.5	33.1	37.8	213	205	5.69	0.46
Nigrosin	300	229	1.063	971	9.116	32.6	35.8	223	219	6.43	0.47
Nigrosin	400	303	1.061	480	21.313	46.8	38.5	298	291	6.7	0.54
Nigrosin	451	327	1.063	340	27.289	42.6	34.1	331	316	6.49	0.55
Nigrosin	500	359	1.067	414	35.847	68.4	53.8	367	346	10.76	0.55
Nigrosin	550	400	1.065	518	50.012	114.8	87.7	406	386	18.27	0.56
Nigrosin	600	434	1.069	366	66.621	97.9	75.8	443	425	16.76	0.56
Nigrosin	700	532	1.061	315	119.634	118.8	97.3	524	517	23.83	0.54
Nigrosin	800	579	1.066	173	162.13	75	67.3	595	572	19.18	0.52
Nigrosin	900	652	1.063	122	215.399	60.3	61.1	671	629	19.43	0.49
Nigrosin	1000	698	1.062	252	284.897	134.8	148.4	736	690	52.84	0.47
Fullerene Soot	200	302	1.127	360	8.001	13.5	17.3	201	204	1.53	0.43
Fullerene Soot	250	390	1.107	271	16.859	24.9	26.2	252	261	2.29	0.48
Fullerene Soot	300	450	1.103	277	25.814	39.6	37.9	295	301	3.75	0.51
Fullerene Soot	400	632	1.103	116	65.461	38.9	36	398	411	3.87	0.51
Fullerene Soot	450	702	1.088	74	90.035	31.8	29.3	444	457	3.44	0.52
Fullerene Soot	500	744	1.066	88	111.405	43.5	40.9	483	490	5.24	0.51

## Sheet: Table S2
Table S2. uNeph-Mie retrieval results for different aerosol samples
Sample	Size	uNeph-Mie Retrieval
		state parameters					derived parameters
	dae_AAC [nm]	GMD [nm]	GSD	Cnum [#/cm3]	RIn	RIk	Cvol [μg3/cm3]	bsca_532nm [Mm-1]	babs_532nm [Mm-1]	SSA
PSL	200	202	1.026	402	1.60128	0.00569	1.75	7.4	0.2	0.96
PSL	240	239	1.016	773	1.61134	0.0001	5.59	34.5	0.1	0.99
PSL	300	305	1.012	106	1.6111	0.00241	1.58	16.8	0.1	0.98
PSL	500	511	1.001	83	1.60948	0.00487	5.87	61.8	1.3	0.97
PSL	600	594	1.021	88	1.60355	0.0027	9.74	94.3	1.2	0.98
PSL	800	798	1.017	29	1.59739	0.00423	7.95	40.6	1.9	0.95
PSL	1000	996	1.008	22	1.60121	0.0001	11.9	27.8	0.1	0.99
Nigrosin	193	146	1.106	3413	1.61646	0.25568	5.59	13.2	32.5	0.29
Nigrosin	200	148	1.097	3750	1.63919	0.25783	6.48	16.6	37.8	0.3
Nigrosin	290	216	1.039	1257	1.64583	0.22426	6.7	32.1	37.6	0.46
Nigrosin	300	229	1.068	1011	1.61788	0.164	6.41	32.3	29.1	0.52
Nigrosin	400	302	1.042	458	1.67313	0.2117	6.61	46.2	35.3	0.56
Nigrosin	451	329	1.072	298	1.65142	0.15695	5.56	41.8	24.2	0.63
Nigrosin	500	368	1.057	390	1.60829	0.15981	10.25	69.1	42.7	0.61
Nigrosin	550	395	1.089	585	1.67836	0.28383	18.93	110.2	101.3	0.52
Nigrosin	600	437	1.07	415	1.66361	0.26947	18.23	97.2	87.8	0.52
Nigrosin	700	549	1.052	326	1.54707	0.16765	28.41	132.7	96.8	0.57
Nigrosin	800	584	1.066	192	1.68761	0.25132	20.14	71.6	75.2	0.48
Nigrosin	900	656	1.059	135	1.67353	0.23527	20.15	57.7	66.5	0.46
Nigrosin	1000	708	1.068	296	1.68594	0.24237	55.17	130.3	169	0.43
Fullerene Soot	200	196	1.379	1303	1.30799	0.15877	5.21	13.6	28.9	0.32
Fullerene Soot	250	361	1.156	317	1.16686	0.66031	7.87	25.9	48.3	0.34
Fullerene Soot	300	400	1.144	348	1.34959	0.6468	11.76	41	66.7	0.38
Fullerene Soot	400	550	1.19	165	1.48951	0.52969	14.42	42.2	59.5	0.41
Fullerene Soot	450	623	1.154	108	1.54608	0.48787	13.7	35.3	48.7	0.42
Fullerene Soot	500	671	1.145	134	1.5274	0.44088	21.41	49.9	69.5	0.41

## Sheet: Table S3
Table S3. uNeph-MSTM retrieval results for fullerne soot aerosol samples
Sample	Size	uNeph-MSTM Retrieval
		state parameters						derived parameters
	dae_AAC [nm]	dve [nm]	df	a0 [nm]	Cnum [#/cm3]	RIn	RIk	Cvol [μg3/cm3]	bsca_532nm [Mm-1]	babs_532nm [Mm-1]	SSA
Fullerene Soot	200	190	2.236	35	339	2.492	1.232	1.29	12.2	18.9	0.39
Fullerene Soot	250	249	2.3	33	302	2.336	1.492	2.55	25.5	32.1	0.44
Fullerene Soot	300	297	2.372	40	226	2.516	0.804	3.11	39.2	27.5	0.61
Fullerene Soot	400	410	2.42	33	102	2.484	0.568	3.71	42.4	30.7	0.58
Fullerene Soot	450	459	2.464	41	64	2.452	0.616	3.27	33.6	26.4	0.56
Fullerene Soot	500	476	2.5	34	89	2.596	0.92	5.05	51.5	38.2	0.57

## Sheet: Table S4
Table S4. uNeph-MSTM retrieval results for fullerene soot aerosol samples with complex refractive index (CRI) forced to be equal for all sizes
Sample	Size	uNeph-MSTM Retrieval (equal CRI for all sizes)
		state parameters						derived parameters
	dae_AAC [nm]	dve [nm]	df	a0 [nm]	Cnum [#/cm3]	RIn	RIk	Cvol [μg3/cm3]	bsca_532nm [Mm-1]	babs_532nm [Mm-1]	SSA
Fullerene Soot	200	186	2.1	35	354	2.536	0.778	1.25	12.8	15.5	0.45
Fullerene Soot	250	252	2.3	40	251	2.536	0.778	2.18	29.1	25	0.53
Fullerene Soot	300	285	2.4	40	260	2.536	0.778	3.26	38.9	35.6	0.52
Fullerene Soot	400	398	2.4	40	115	2.536	0.778	3.88	41.7	34.4	0.54
Fullerene Soot	450	454	2.4	40	69	2.536	0.778	3.44	33.4	29.8	0.52
Fullerene Soot	500	483	2.5	35	90	2.536	0.778	5.41	53	42.4	0.55
